# Supplementary material for: Altered Brain Cholinergic and Synaptic Markers in Obese Zucker Rats
Source: Cells. 2021 Sep 24;10(10):2528. doi: 10.3390/cells10102528 (PMC8534069; doi:10.3390/cells10102528)
Supplement: Supplementary file 1 [file cells-10-02528-s001.zip]

Archive with 1 entries (1 files):
- cells-1349514-supplementary.pdf
